# Supplementary material for: Enhanced detection method for corneal protein identification using shotgun proteomics
Source: Proteome Sci. 2009 Jun 29;7:23. doi: 10.1186/1477-5956-7-23 (PMC2711935; doi:10.1186/1477-5956-7-23)
Supplement: Additional file 1 — Protein List of all proteins identified in SEQUEST analysis. additional table. [file 1477-5956-7-23-S1.xls]

## Sheet: Sheet1
Protein Name	Accession Number	No. of Unique Peptides in Each Layer			Function	Corneal Identification
		Epithelium	Endothelium	Pulverized
5-aminoimidazole-4-carboxamide ribonucleotide formyltransferase/IMP cyclohydrolase [Rattus norvegicus]	2541906	2			metabolism	N
Actin, beta or gamma [Homo sapiens]	4501885	21	11	8	cytoskeletal	Y
Actinin, alpha 4 [Homo sapiens]	2804273	27			cytoskeletal	N
Acyl-Coenzyme A binding domain containing 4 [Homo sapiens]	13376029	4		2	other	N
ADP-ribosylation factor 3 [Homo sapiens]	4502203	3			cytoskeletal	N
ADT2_HUMAN ADP/ATP translocase 2 (Adenine nucleotide translocator 2) (ANT 2) (ADP,ATP carrier protein 2) (Solute carrier family 25 member 5) (ADP,ATP carrier protein, fibroblast isoform)	113459		3		other	N
Aldolase A [Oryctolagus cuniculus]	126722869	7			metabolism	Y
Alpha-1-antiproteinase F precursor [Oryctolagus cuniculus]	126722912	2	2	2	blood	Y
Alpha-2 macroglobulin [Homo sapiens]	74271845	2	2	4	blood	Y
Aminopeptidase [Homo sapiens]	1657268	4			metabolism	N
Amyloid beta (A4) precursor protein [Rattus norvegicus]	27436861		2		membrane	N
Angiopoietin-like 7 [Homo sapiens]	10863949	2	5	6	redox	N
Annexin I [Homo sapiens]	1703316	25	7	9	membrane	N
Annexin II [Homo sapiens]	18645167	17	7	5	cytoskeletal	Y
Annexin III [Homo sapiens]	4826643	7			blood	N
Annexin V [Homo sapiens]	4502107	6			blood	Y
Annexin VII [Rattus norvegicus]	148539909	5			membrane	N
Annexin VIII [Oryctolagus cuniculus]	126722888	12			blood	Y
Apolipoprotein A-1 [Oryctolagus cuniculus]	83628258	2			metabolism	Y
Apolipoprotein B [Rattus norvegicus]	61098031	2			metabolism	Y
Apolipoprotein E [Oryctolagus cuniculus]	130488075		5		metabolism	Y
Argininosuccinate synthetase 1 [Homo sapiens]	16950633	3			metabolism	N
Aspartyl aminopeptidase [Rattus norvegicus]	67846036	2			metabolism	N
ATP synthase, H+ transporting, mitochondrial F1 complex, alpha subunit precursor [Homo sapiens]	4757810	9	4		other	Y
ATP-binding cassette, sub-family A (ABC1), member 7, isoform CRA_d [Homo sapiens]	119589965			2	metabolism	N
Biglycan [Oryctolagus cuniculus]	21542174	3	2		cytoskeletal	Y
Brain glycogen phosphorylase [Rattus norvegicus]	158187544	10			metabolism	N
Calgizzarin [Oryctolagus cuniculus]	126723144	4	2	3	other	Y
Calmodulin-1 [Homo sapiens]	825635	6			protein synthesis	N
Calmodulin-3	13544110	3			protein synthesis	N
Calnexin [Rattus norvegicus]	25282419	3			protein synthesis	N
Calpain 1, large subunit [Homo sapiens]	12408656	11			cytoskeletal	N
Calpain 2, large subunit [Homo sapiens]	157389005	2			cytoskeletal	N
Calreticulin [Oryctolagus cuniculus]	126723562	5			protein synthesis	N
CAP, adenylate cyclase-associated protein 1 (yeast), isoform CRA_b [Homo sapiens]	119627645	7			cytoskeletal	N
Carbonic anhydrase II	164857		3		metabolism	N
Carbonyl reductase 1 [Oryctolagus cuniculus]	130506420	3			metabolism	N
Cartilage acidic protein 1 [Homo sapiens]	47777317		4	2	other	Y
Catenin alpha-1	75040112	7			membrane	N
Cathepsin F [Homo sapiens]	146386354		2		metabolism	N
Cell division cycle 42 isoform 1 [Homo sapiens]	4757952	3			protein synthesis	N
Chaperonin containing TCP1, subunit 7 (eta) variant [Homo sapiens]	62896515	4			other	N
Citron [Homo sapiens]	56405460	2			metabolism	N
Clathrin, heavy polypeptide (Hc), isoform CRA_c [Homo sapiens]	119614803	16			membrane	N
Clusterin [Oryctolagus cuniculus]	126723644		12		immunity	N
C-myc binding protein [Homo sapiens]	180663	6	2		protein synthesis	N
Coagulation factor C homolog, cochlin	118150796		21		blood	N
Cofilin 1 (non-muscle) [Homo sapiens]	5031635	2			cytoskeletal	N
Cofilin 2 [Homo sapiens]	14719392	2			cytoskeletal	N
Collagen, type 1, alpha 1 [Rattus norvegicus]	158711704	5	4	9	cytoskeletal	Y
Collagen, type IV, alpha 1 [Rattus norvegicus]	58177846		14		cytoskeletal	N
Collagen, type IV, alpha 4 [Rattus norvegicus]	119591253		4		cytoskeletal	N
Collagen, type IV, alpha 5	156230677		8		cytoskeletal	N
Collagen, type VI, alpha 3	119591512	6	4	28	cytoskeletal	Y
Collagen, type VI, alpha 6	1674441		5		cytoskeletal	Y
Collagen, type VIII, alpha 1 [Oryctolagus cuniculus]	130487849		5		cytoskeletal	N
Collagen, type XII, alpha 1	1846005	12	34	10	cytoskeletal	Y
Collagen, type XVIII [Rattus norvegicus]	6007583		4		cytoskeletal	Y
Coronin, actin binding protein, 1B [Oryctolagus cuniculus]	130487941	3			cytoskeletal	N
Crystallin, alpha A [Homo sapiens]	4503055	2	2		cytoskeletal	N
Crystallin, alpha B [Oryctolagus cuniculus]	126722693	7			cytoskeletal	N
Crystallin, beta B2 [Oryctolagus cuniculus]	148223581	2			cytoskeletal	N
Cullin-associated and neddylation-dissociated 1 [Homo sapiens]	29792160	6			protein synthesis	N
CuZn superoxide dismutase [Oryctolagus cuniculus]	130497065	3			redox	Y
Cyclophilin 18 [Oryctolagus cuniculus]	126722924	12	3	5	protein synthesis	N
Cystatin C [Oryctolagus cuniculus]	130485692	2	3		other	N
Cytochrome c oxidase, subunit Va [Rattus norvegicus]	24233541	2			other	N
Cytochrome P450 [Homo sapiens]	11275336		2		metabolism	N
Cytoskeleton-associated protein 4 [Homo sapiens]	19920317	3	3		cytoskeletal	N
DEAD box polypeptide 17 isoform p82 variant [Homo sapiens]	62088770	9			protein synthesis	N
DEAD/H (Asp-Glu-Ala-Asp/His) box polypeptide 3 [Homo sapiens]	87196351	2			protein synthesis	N
Decorin [Oryctolagus cuniculus]	126723155	9	7	28	cytoskeletal	Y
Defensin, Beta [Homo sapiens]	3818537	3			immunity	N
Dermatopontin [Homo sapiens]	311614		4	2	membrane	N
Desmin [Rattus norvegicus]	11968118		2		cytoskeletal	N
Desmoglein 1 preproprotein [Homo sapiens]	119703744	2			membrane	N
Desmoplakin	149045175	30			membrane	N
Desmoyokin [Rattus norvegicus]	77628163	5			other	N
Destrin [Rattus norvegicus]	75991707	3			cytoskeletal	N
Dickkopf-2 [Homo sapiens]	6469096		2		other	N
DJ-1 (Parkinson disease protein 7 homolog) (Contraception-associated protein 1)	81865403	3	2		protein synthesis	Y
Dynein cytoplasmic 1 heavy chain 1 [Rattus norvegicus]	148491097	6			cytoskeletal	N
Elastin microfibril interfacer 1 [Homo sapiens]	5901944		12		cytoskeletal	N
Enolase 1 [Homo sapiens]	4503571	20	10	19	metabolism	Y
Envoplakin [Homo sapiens]	116496797	5			membrane	N
Epiplakin 1 [Homo sapiens]	13876386	2			membrane	N
Epoxide hydrolase 1, microsomal (xenobiotic) [Oryctolagus cuniculus]	126722607	4			immunity	N
Eukaryotic translation elongation factor 1 alpha 1 [Homo sapiens]	4503471	19	3	4	protein synthesis	N
Eukaryotic translation initiation factor 5A [Homo sapiens]	4503545	8			protein synthesis	Y
F-actin capping protein alpha-1 subunit [Homo sapiens]	5453597	2		2	cytoskeletal	Y
Fatty acid binding protein 5 (psoriasis-associated) [Homo sapiens]	4557581	4		2	other	Y
Fatty acid synthase [Homo sapiens]	41584442	2			other	N
Fibrillin [Homo sapiens]	1335064		3		cytoskeletal	N
Fibromodulin [Homo sapiens]	453157		12	3	cytoskeletal	N
Fibronectin 1 [Rattus norvegicus]	9506703		13	2	cytoskeletal	N
Fibulin-1 [Homo sapiens]	31419		3		cytoskeletal	N
Fibulin-4 [Homo sapiens]	4456473		4		other	N
Fibulin-5 [Rattus norvegicus]	42476116		9	4	membrane	N
G1 to S phase transition 2 [Homo sapiens]	23271293	2			protein synthesis	N
Gelsolin (amyloidosis, Finnish type), isoform CRA_b [Homo sapiens]	119607896	7	6	7	cytoskeletal	Y
Glucose-6-phosphate dehydrogenase [Rattus norvegicus]	8393381	4			metabolism	N
Glutamine-fructose-6-phosphate transaminase 1, isoform CRA_a [Homo sapiens]	119620257	4			metabolism	N
Glutamyl-prolyl-tRNA synthetase [Rattus norvegicus]	66793366	2			protein synthesis	N
Glutathione S-transferase [Homo sapiens]	31933		2		redox	Y
Glutathione S-transferase A5 [Rattus norvegicus]	13928688	7	2		redox	Y
Glutathione S-transferase M2 (muscle) [Oryctolagus cuniculus]	126722906		2		redox	Y
Glutathione S-transferase M5 [Homo sapiens]	23065563	4	2		redox	Y
Glyceraldehyde-3-phosphate dehydrogenase [Oryctolagus cuniculus]	126723533	14	8	10	metabolism	Y
Glycogen phosphorylase [Oryctolagus cuniculus]	126723305	6			metabolism	N
Glycoprotein hormone alpha 2 [Homo sapiens]	18640742		2		other	N
Guanine deaminase [Rattus norvegicus]	148747414	3			other	N
Guanine nucleotide binding protein (G protein), beta polypeptide 2-like 1 [Homo sapiens]	5174447	7			protein synthesis	N
Heat shock 27kDa protein 1 [Rattus norvegicus]	94400790	3			protein synthesis	Y
Heat shock 70kDa protein 2 [Rattus norvegicus]	11177910	6		2	protein synthesis	Y
Heat shock 70kDa protein 5 [Homo sapiens]	16507237	5	2		protein synthesis	N
Heat shock 70kDa protein 8 isoform 1 [Homo sapiens]	5729877	18			protein synthesis	Y
Heat shock 70kDa protein 9 (mortalin) [Homo sapiens]	12653415	2			protein synthesis	N
Heat shock 90kDa protein 1, beta [Homo sapiens]	20149594	12			protein synthesis	Y
Heat shock protein 60kDa	51702230	4			protein synthesis	N
Heat shock protein 90kDa alpha (cytosolic), class A member 1 isoform 2 [Homo sapiens]	154146191	15			protein synthesis	Y
Hemoglobin, alpha [Oryctolagus cuniculus]	126722759	5	5		blood	Y
Hemoglobin, beta [Oryctolagus cuniculus]	1483	9	3		blood	Y
Hemoglobin, Delta [Homo sapiens]	4504351	3			blood	Y
Hemopexin [Oryctolagus cuniculus]	130500366		2		blood	Y
Heparan sulfate proteoglycan perlecan [Homo sapiens]o	11602963	2	54	2	cytoskeletal	Y
Heterochromatin protein 1, binding protein 3 [Rattus norvegicus]	40018592	2			protein synthesis	N
Heterogeneous nuclear ribonucleoprotein A1 [Rattus norvegicus]	8393547	9	2		protein synthesis	N
Heterogeneous nuclear ribonucleoprotein A3 [Mus musculus]	31559916	11			protein synthesis	N
Heterogeneous nuclear ribonucleoprotein D [Homo sapiens]	870747	3			protein synthesis	N
Heterogeneous nuclear ribonucleoprotein H1 [Mus musculus]	10946928	4			protein synthesis	N
Heterogeneous nuclear ribonucleoprotein H3 [Homo sapiens]	14141157	2			protein synthesis	N
Heterogeneous nuclear ribonucleoprotein K [Mus musculus]	13384620	9			protein synthesis	N
Heterogeneous nuclear ribonucleoprotein M [Homo sapiens]	62089046	3			protein synthesis	N
Heterogeneous nuclear ribonucleoprotein U (scaffold attachment factor A) [Homo sapiens]	55859526	5		3	protein synthesis	N
Hexokinase domain containing 1 [Homo sapiens]	156151420		2		metabolism	N
Histidine triad nucleotide-binding protein 1 [Oryctolagus cuniculus]	130500231	2			metabolism	N
Histone H1 [Homo sapiens]	4885377	4	3		protein synthesis	Y
Histone H2A [Homo sapiens]	29244126	3	2	3	protein synthesis	Y
Histone H2B [Homo sapiens]	1568557	8	4	4	protein synthesis	Y
Histone H3 [Homo sapiens]	4504281	6	6	6	protein synthesis	Y
Histone H4 [Homo sapiens]	4504301	8	5	5	protein synthesis	Y
HLA-B associated transcript 1 [Homo sapiens]	4758112	6			immunity	N
Immunoglobulin gamma1 constant region [Oryctolagus cuniculus]	89242507	10	10	22	immunity	Y
Immunoglobulin kappa chain [Oryctolagus cuniculus]	1100745	4	4	3	immunity	Y
Integrin, beta 8 [Oryctolagus cuniculus]	126722819	2			membrane	N
Interleukin enhancer binding factor 2 [Mus musculus]	13385872	5			protein synthesis	N
Interleukin enhancer binding factor 3 isoform a [Homo sapiens]	24234750	2			protein synthesis	N
Isocitrate dehydrogenase 1 [Oryctolagus cuniculus]	89573975	11		2	metabolism	N
Junction Plakoglobin [Homo sapiens]	15080189	19			membrane	N
Karyopherin, beta 1 [Homo sapiens]	8393610	2			membrane	N
Keratin-1 [Homo sapiens]	1346343		3	2	cytoskeletal	Y
Keratin-10 [Oryctolagus cuniculus]	87045985		3		cytoskeletal	Y
Keratin-12 [Oryctolagus cuniculus]	3183048	42	18	19	cytoskeletal	Y
Keratin-13 [Homo sapiens]	6016411	9			cytoskeletal	Y
Keratin-14 [Homo sapiens]	12803709	10		7	cytoskeletal	Y
Keratin-15 [Homo sapiens]	125081	9	3		cytoskeletal	Y
Keratin-16 [Homo sapiens]	1195531	11			cytoskeletal	Y
Keratin-19 [Homo sapiens]	90111766	11			cytoskeletal	Y
Keratin-2 [Homo sapiens]	547754	7	3		cytoskeletal	Y
Keratin-3 [Oryctolagus cuniculus]	75059267	42	18	14	cytoskeletal	Y
Keratin-4 [Homo sapiens]	82654947	9			cytoskeletal	Y
Keratin-5 [Homo sapiens]	81170669	16	4	5	cytoskeletal	Y
Keratin-6 [Homo sapiens]	155969697	16			cytoskeletal	Y
Keratin-7 [Homo sapiens]	12803727	5			cytoskeletal	Y
Keratin-8 [Homo sapiens]	4504919	7			cytoskeletal	Y
Keratocan [Oryctolagus cuniculus]	81176480	6	6	13	cytoskeletal	Y
Lactate dehydrogenase-A [Rattus norvegicus]	8393706	20	6	5	metabolism	Y
Lactate dehydrogenase-B [Homo sapiens]	4557032	34	12	21	metabolism	Y
Lactate dehydrogenase-M [Oryctolagus cuniculus]	126722813	28	8	8	metabolism	Y
Lamin A/C isoform 1 precursor [Homo sapiens]	27436946	14	2		cytoskeletal	N
Laminin, alpha 5 [Homo sapiens]	21264602		3		membrane	N
Laminin, beta 2 [Oryctolagus cuniculus]	7545199		7		membrane	N
Laminin, gamma 1 [Rattus norvegicus]	149058392		7		membrane	N
Latent transforming growth factor beta binding protein 1 isoform LTBP-1L [Homo sapiens]	46249414		2		cytoskeletal	N
Lectin, galactoside-binding, soluble, 3 [Oryctolagus cuniculus]	126723630	7			protein synthesis	Y
Lipocalin-7 [Rattus norvegicus]	149024089		6		cytoskeletal	N
Lipophilin CL2 [Oryctolagus cuniculus]	126722998			2	other	N
Lipoprotein Lipase precursor [Oryctolagus cuniculus]	62896487		4		metabolism	N
Liver carboxylesterase [Oryctolagus cuniculus]	130491007	6			metabolism	N
L-plastin [Homo sapiens]	4504965	9			cytoskeletal	N
Lumican (Keratan sulfate proteoglycan lumican) (KSPG lumican)	21542114	4	4	9	cytoskeletal	Y
Lysyl oxidase-like protein 3	13878586		9		redox	N
Lysyl-tRNA synthetase [Homo sapiens]	5031815	2			protein synthesis	N
Malate dehydrogenase 1, NAD (soluble) [Rattus norvegicus]	15100179	5			metabolism	N
MAM domain containing 2 [Homo sapiens]	40538802			2	other	Y
Matrin 3 [Homo sapiens]	21626466	2			protein synthesis	N
Mitochondrial ribosomal protein L12 [Homo sapiens]	27436901			2	protein synthesis	N
Moesin [Homo sapiens]	4505257	8			cytoskeletal	N
Myosin 18 [Homo sapiens]	119580107			3	cytoskeletal	Y
myosin, heavy chain 14 isoform 2 [Homo sapiens]	116284394	13			cytoskeletal	Y
Myosin, heavy polypeptide 9, non-muscle [Homo sapiens]	12667788	2	3		cytoskeletal	Y
Myosin, light polypeptide 6, alkali, smooth muscle and non-muscle [Mus musculus]	33620739	8	4		cytoskeletal	Y
Nascent polypeptide-associated complex alpha subunit [Homo sapiens]	5031931	2			protein synthesis	N
Nephronectin [Homo sapiens]	75709198		5		membrane	N
Nesprin-2 gamma [Homo sapiens]	17861384	2			cytoskeletal	N
Netrin 4 [Homo sapiens]	93204871		4		other	N
Neurobeachin [Homo sapiens]	55661923	2			membrane	N
Neurofilament medium polypeptide (NF-M) (Neurofilament triplet M protein) (160 kDa neurofilament protein) (Neurofilament 3)	128147			2	cytoskeletal	N
Neurofilament, heavy polypeptide 200kDa [Homo sapiens]	32483416	2			cytoskeletal	N
Nidogen-1 precursor [Homo sapiens]	115298674		10		cytoskeletal	Y
Non-metastatic cells 2, protein (NM23B) expressed in [Homo sapiens]	4505409	5			metabolism	N
Non-POU domain containing, octamer-binding [Homo sapiens]	34932414	2			protein synthesis	N
Nucleolin [Rattus norvegicus]	55250726	4			cytoskeletal	Y
Nucleosome assembly protein 1-like 1, isoform CRA_b [Homo sapiens]	119617721	3			protein synthesis	N
Olfactomedin-like 3 [Rattus norvegicus]	157821459		10	3	other	N
Oligosaccharyltransferase [Homo sapiens]	2662375	2			metabolism	N
Opa-interacting protein OIP3 [Homo sapiens]	2815606	5	2		other	N
Osteoglycin [Oryctolagus cuniculus]	126723013	7	6	24	other	Y
Periplakin [Homo sapiens]	2992541	3			membrane	N
Peroxiredoxin-1 [Homo sapiens]	4505591	8	5	3	redox	Y
Peroxiredoxin-2 [Homo sapiens]	32189392	5	2		redox	Y
Peroxiredoxin-5 [Homo sapiens]	6912238	5			redox	Y
Peroxiredoxin-6 [Homo sapiens]	4758638	7	2	2	redox	Y
Phosphatidylethanolamine-binding protein [Oryctolagus cuniculus]	126723727	6			other	N
Phosphodiesterase 11A isoform 4 [Homo sapiens]	116536085	2			metabolism	N
Phosphogluconate dehydrogenase [Homo sapiens]	40068518	6			metabolism	N
Phosphoglucose isomerase [Oryctolagus cuniculus]	126723401	7			other	N
Phosphoglycerate kinase 1 [Homo sapiens]	4505763	8	6		metabolism	N
Phosphoglycerate mutase 1 [Mus musculus]	114326546	6		3	metabolism	Y
Phospholipase C-alpha	729023	5			metabolism	N
Plakophilin-1 [Homo sapiens]	53729344	4			membrane	N
Plasminogen activator inhibitor-1 [Homo sapiens]	10835159	2			blood	N
Plastin-3 (T-plastin)	2506254	2			cytoskeletal	N
Platelet-activating factor acetylhydrolase alpha 2 subunit [Rattus norvegicus]	11693154	2			blood	N
Plectin 1 [Rattus norvegicus]	40849906	19			membrane	N
Podocan [Homo sapiens]	32330805		2		cytoskeletal	N
Poly(A) binding protein, cytoplasmic 1 [Rattus norvegicus]	19705459	3			metabolism	N
Poly(rC) binding protein 1 [Mus musculus]	6754994	4			protein synthesis	N
Procollagen C-endopeptidase Enhancer [Homo sapiens]	51094573	2	3		cytoskeletal	Y
Procollagen-proline, 2-oxoglutarate 4-dioxygenase (proline 4-hydroxylase), beta polypeptide, isoform CRA_d [Homo sapiens]	119610102	3			other	N
Profilin [Rattus norvegicus]	1628436	4			cytoskeletal	N
Progesterone receptor membrane component 1 [Rattus norvegicus]	11120720	2			membrane	N
Programmed cell death 6 [Homo sapiens]	82571731	3			other	N
Programmed cell death 6 interacting protein [Homo sapiens]	22027538	2			other	N
Prohibitin 2 [Homo sapiens]	6005854	2			protein synthesis	N
Prostaglandin D synthase [Oryctolagus cuniculus]	130492291		6	5	other	N
Prostaglandin E synthase 3 (cytosolic)	119617361	2			other	N
Prostaglandin F synthase [Homo sapiens]	6624247	3			other	N
Proteasome (prosome, macropain) 26S subunit, ATPase 3 [Mus musculus]	13543237	3			metabolism	N
Protein disulfide isomerase [Homo sapiens]	860986	5			protein synthesis	Y
Protein phosphatase 1, catalytic subunit, gamma isoform [Homo sapiens]	4506007	2			other	N
Pyruvate kinase; ATP:pyruvate 2-o-phosphotransferase [Oryctolagus cuniculus]	2623945	18	5		metabolism	Y
Rab GDP Dissociation Inhibitor 1 [Homo sapiens]	4585567	3			other	Y
Ras-related nuclear protein [Homo sapiens]	5453555	5			protein synthesis	N
Retinal dehydrogenase 1 (RalDH1) (RALDH 1) (Aldehyde dehydrogenase family 1 member A1) (Aldehyde dehydrogenase, cytosolic) (ALHDII) (ALDH-E1)	42558920	47	17	25	metabolism	Y
Retinitis pigmentosa GTPase regulator isoform A [Homo sapiens]	4506581	3			other	N
Retinol binding protein 1, cellular [Rattus norvegicus]	6981464	3			other	N
Ribosomal protein L10a [Rattus norvegicus]	13592009	3			protein synthesis	N
Ribosomal protein L11 [Homo sapiens]	14719845	3			protein synthesis	N
Ribosomal protein L12 [Homo sapiens]	4506597	4			protein synthesis	N
Ribosomal protein L15 [Mus musculus]	13385036	2			protein synthesis	N
Ribosomal protein L18 [Oryctolagus cuniculus]	54306540	2			protein synthesis	N
Ribosomal protein L23 [Homo sapiens]	4506605	2			protein synthesis	N
Ribosomal protein L24 [Homo sapiens]	119600189	2			protein synthesis	N
Ribosomal protein L27 [Homo sapiens]	4506623	4			protein synthesis	N
Ribosomal protein L3 [Homo sapiens]	4506649	5			protein synthesis	N
Ribosomal protein L30 [Homo sapiens]	4506631	3			protein synthesis	N
Ribosomal protein L31 [Homo sapiens]	1655596	2			protein synthesis	N
Ribosomal protein L4 [Homo sapiens]	16579885	6			protein synthesis	N
Ribosomal protein L6 [Rattus norvegicus]	16758864	2			protein synthesis	N
Ribosomal protein L7a [Homo sapiens]	4506661	5			protein synthesis	N
Ribosomal protein L8 [Homo sapiens]	4506663	5			protein synthesis	N
Ribosomal protein P0 [Homo sapiens]	4506667	4			protein synthesis	N
Ribosomal protein S10 [Mus musculus]	13399310	2			protein synthesis	N
Ribosomal protein S13 [Homo sapiens]	4506685	4			protein synthesis	N
Ribosomal protein S14 [Homo sapiens]	5032051	2			protein synthesis	N
Ribosomal protein S2 [Mus musculus]	18087805	5			protein synthesis	N
Ribosomal protein S3 [Mus musculus]	6755372	11			protein synthesis	N
Ribosomal protein S4, X-linked X isoform [Homo sapiens]	4506725	8			protein synthesis	N
Ribosomal protein S5 [Homo sapiens]	13904870	4			protein synthesis	N
Ribosomal protein S6 [Mus musculus]	6677809	2			protein synthesis	N
Ribosomal protein S6 kinase, 90kDa, polypeptide 3 [Homo sapiens]	4759050	2			protein synthesis	N
Ribosomal protein S7 [Rattus norvegicus]	13928774	3			protein synthesis	N
Ribosomal protein S8 [Homo sapiens]	4506743	9			protein synthesis	N
Ribosomal protein S9 [Homo sapiens]	119592620	3			protein synthesis	N
Ribosomal protein SA [Homo sapiens]	9845502	6			protein synthesis	N
RNA helicase-like protein [Homo sapiens]	15422163		2		protein synthesis	N
S100 calcium binding protein A11 [Homo sapiens]	5032057	3			other	Y
S-adenosyl-L-homocysteine hydrolase (AdoHcyase) (Liver copper-binding protein) (CUBP)	21431841	13			metabolism	N
Scinderin [Homo sapiens]	14331131	2			cytoskeletal	N
Selenium binding protein 1 [Homo sapiens]	150439369	3			immunity	N
Selenium binding protein 2 [Rattus norvegicus]	18266692	4			immunity	N
Serotransferrin precursor (Transferrin) (Siderophilin) (Beta-1 metal-binding globulin)	6175087	8	6	6	blood	Y
Serpin peptidase inhibitor, clade B (ovalbumin), member 5, isoform CRA_b [Homo sapiens]	119583550	4			blood	N
Serpin peptidase inhibitor, clade H (heat shock protein 47), member 1, (collagen binding protein 1) [Homo sapiens]	47124471		4		cytoskeletal	N
Serum albumin precursor [Oryctolagus cuniculus]o	126723746	33	37	46	blood	Y
Sodium/potassium-transporting ATPase subunit alpha-1 precursor (Sodium pump subunit alpha-1) (Na(+)/K(+) ATPase alpha-1 subunit)	75074574	3			other	N
Solute carrier family 2 (facilitated glucose transporter), member 1 [Oryctolagus cuniculus]	157787197	6			other	N
Solute carrier family 25, member 5 [Rattus norvegicus]	32189350	6	3		other	N
SPARC-like 1 [Homo sapiens]	21359871		4		other	Y
Spectrin, alpha, non-erythrocytic 1 (alpha-fodrin) [Homo sapiens]	55663121	7			cytoskeletal	Y
Spectrin, beta, non-erythrocytic 2 [Homo sapiens]	5902122	4			cytoskeletal	Y
Splicing factor 3b, subunit 3 [Rattus norvegicus]	157822163	3			protein synthesis	N
Splicing factor proline/glutamine rich (polypyrimidine tract binding protein associated) [Homo sapiens]	4826998	7	2		protein synthesis	N
Stem cell growth factor precursor [Homo sapiens]	4506803		7		other	N
Stomatin isoform a [Homo sapiens]	38016911	2			membrane	N
Stratifin [Homo sapiens]	5454052	8		3	other	Y
Superoxide dismutase 3, extracellular [Oryctolagus cuniculus]	130508879		8		redox	Y
Synaptotagmin binding, cytoplasmic RNA interacting protein, isoform CRA_c [Homo sapiens]	119569009	4			protein synthesis	N
Talin-1 [Homo sapiens]	55859707	3			cytoskeletal	N
Tau-tubulin kinase [Homo sapiens]	27451602	3			other	N
T-complex protein 1 [Rattus norvegicus]	6981642	5			protein synthesis	N
Thioredoxin [Rattus norvegicus]	16758644	2			redox	Y
Thrombospondin-1 [Homo sapiens]	62089410		4		membrane	N
Thrombospondin-3 precursor [Homo sapiens]	6005902	3	5	5	membrane	N
Thrombospondin-4 [Homo sapiens]	311626	3	2	9	membrane	Y
Transaldolase	149061614	2			metabolism	N
Transforming growth factor, beta-induced, 68kDa [Homo sapiens]	4507467	5	13	14	cytoskeletal	Y
Transgelin 2 [Homo sapiens]	4507357	3			cytoskeletal	N
Transketolase [Homo sapiens]	4507521	18	6	9	metabolism	Y
Translationally controlled tumor protein 3 [Oryctolagus cuniculus]	9663757	2			cytoskeletal	N
Triosephosphate isomerase (TIM) (Triose-phosphate isomerase) [Oryctolagus cuniculus]	136066	7	5		metabolism	Y
Tripartiite Motif Protein 29 [Homo sapiens]	17402909	4			protein synthesis	N
Tropomyosin-4 [Homo sapiens]	4507651	2			cytoskeletal	Y
Tryptophanyl-tRNA synthetase [Oryctolagus cuniculus]	126723621	2		2	protein synthesis	N
Tubulin, alpha 1B [Mus musculus]	34740335	15	4	3	cytoskeletal	Y
Tubulin, beta 3 [Mus musculus]	12963615	13		3	cytoskeletal	N
Tubulin, beta 5 [Mus musculus]	7106439		6		cytoskeletal	N
Tubulin, beta 8 [Homo sapiens]	42558279	7			cytoskeletal	N
Tubulin, beta, 2 [Homo sapiens]	5174735	22		4	cytoskeletal	Y
Tubulointerstitial Nephritis Antigen-like 1 [Homo sapiens]	119628008		3		protein synthesis	N
Tyrosine 3/tryptophan 5 -monooxygenase activation protein, beta polypeptide [Homo sapiens]	4507949	5			other	Y
Tyrosine 3/tryptophan 5 -monooxygenase activation protein, epsilon polypeptide [Homo sapiens]	5803225	9			other	Y
Tyrosine 3/tryptophan 5 -monooxygenase activation protein, gamma polypeptide [Homo sapiens]	9507245	3			other	Y
Tyrosine 3/tryptophan 5 -monooxygenase activation protein, theta polypeptide [Homo sapiens]	6756039	4			other	Y
Tyrosine 3/tryptophan 5 -monooxygenase activation protein, zeta polypeptide [Homo sapiens]	4507953	7			other	Y
Ubiquitin and ribosomal protein L40 precursor [Homo sapiens]	4507761	3			protein synthesis	Y
Ubiquitin specific peptidase 9, X-linked, isoform CRA_a [Homo sapiens]	119579810	2			other	N
Ubiquitin-activating enzyme E1 [Oryctolagus cuniculus]	126722847	11			other	N
Ubiquitin-conjugating enzyme E2N [Homo sapiens]	4507793	5			other	N
Valosin-containing protein [Rattus norvegicus]	17865351	13			cytoskeletal	N
Vesicle-associated membrane protein, associated protein B and C [Rattus norvegicus]	11177880	2			membrane	N
Vimentin [Homo sapiens]	62414289	3	7	5	cytoskeletal	Y
Vinculin isoform VCL [Homo sapiens]	4507877	9			membrane	N
Vitrin [Homo sapiens]	21359974		2		other	N
Vitronectin [Oryctolagus cuniculus]	126722931		3		membrane	Y
Voltage-dependent anion channel 1 [Oryctolagus cuniculus]	126723018	5			membrane	N
WD repeat-containing protein 1 isoform 1 [Homo sapiens]	9257257	5			cytoskeletal	N
Wingless-type MMTV integration site family, member 4 precursor [Homo sapiens]	17402922		3		other	N
Xanthine dehydrogenase [Rattus norvegicus]	8394544	2			metabolism	N
